# Supplementary material for: Method Validation for Determination of Thallium by Inductively Coupled Plasma Mass Spectrometry and Monitoring of Various Foods in South Korea
Source: Molecules. 2021 Nov 6;26(21):6729. doi: 10.3390/molecules26216729 (PMC8588170; doi:10.3390/molecules26216729)
Supplement: Supplementary file 1 [file molecules-26-06729-s001.zip]

Archive with 1 entries (1 files):
- molecules-1422067-supplementary.pdf
